# Supplementary material for: Induction of Protective Immunity to Cryptococcal Infection in Mice by a Heat-Killed, Chitosan-Deficient Strain of Cryptococcus neoformans
Source: mBio. 2016 May 10;7(3):e00547-16. doi: 10.1128/mBio.00547-16 (PMC4959652; doi:10.1128/mBio.00547-16)
Supplement: Table S1 — Kinetic profiles of various cytokines in the lungs of the mice infected with various doses (equivalent to CFU of 105 or 106 or 107) of either the wild-type KN99α or the cda1Δ2Δ3Δ mutant strain, determined at 1, 3, and 7 days postinfection. Lungs were excised and homogenized as described in Materials and Methods, and 50 µl of the homogenate was used for the assay. Concentrations of the cytokines are expressed as pg/ml of the homogenate. Comparisons of the concentrations of the various cytokines were performed between the lungs of the mice infected with KN99α and with the corresponding cda1Δ2Δ3Δ strain. Data for the 107-CFU infection are representative of two biological experiments with three mice per each time point. Data for the 105- and 106-CFU infections are from one biological experiment with three animals per each time point. *, P < 0.05 compared to the corresponding wild-type or cda1Δ2Δ3Δ mutant strain-infected lung homogenate. [file mbo002162800st1.xlsx]

## Sheet: sheet1
Supplementary table: Kinectic profle of various cytokines in the lungs of the mice infetced with various doses (equivalent to CFU of 105 or 106 or 107) of either wild-type KN99 or cda1∆2∆3∆ mutant strains determined at 1, 3 and 7 days post infection.
Days PI								Cytokines
	PBS	KN99:107	cda1∆2∆3∆:107	KN99:106	cda1∆2∆3∆:106	KN99:105	cda1∆2∆3∆:105
1	48.2±2.6	149.3±14.7	403.7±125.2	52.0±7.5	240.0±96.5	56.1±14.6	55.3±8.4	TNF-α
3	39.6±4.7	182.8±50.9	10009.0±831.1****	59.9±7.7	104.6±28.2*	54.6±8.4	64.0±34.3
7	59.2±12.7	221.2±61.9	111.5±17.8	197.5±141.6	80.3±31.4	78.0±29.6	87.7±3.6
1	19.6±9.4	110.8±20.4	220.2±52.0	38.6±5.1	172.4±24.2	24.6±10.3	52.7±16.3	IL-12p70
3	12.9±3.0	260.5±35.9	541.2±107.0***	48.8±18.4	321.4±56.4***	27.3±6.7	32.6±4.3
7	8.1±5.1	414.2±75.3	302.0±41.9	170.3±51.5	17.1±2.6	132.9±48.2	20.1±1.8
1	48.2±2.6	149.3±14.7	403.7±125.2	52.0±7.5	240.0±96.5	56.1±14.6	55.3±8.4	IFN-γ
3	4.7±9.8	19.3±5.5	11.9±8.6	15.0±20.4	15.2±3.7	1.1±0.9	2.7±1.4
7	1.5±0.4	1282.8±543.1***	41.8±5.8	67.2±47.5*	3.1±0.6	14.6±7.7	4.3±1.1
1	53.9±22.8	333.4±55.3	849.8±318.2	139.2±14.2	603.9±29.6	73.8±23.9	172.6±41.2	IL-1α
3	33.1±1.3	1072.3±230.4	4675.4±1349.4****	221.2±124.2	1118.4±182.6**	66.5±9.0	115.0±36.8
7	27.8±6.5	2555.4±550.3	2459.8±447.9	783.9±444.3	60.8±13.4	632.9±307.9	39.2±8.0
1	125.4±43.9	1751.0±142.9	2682.0±349.0	369.8±15.8	2489.3±487.1	153.7±64.1	333.3±70.7	IL-1β
3	56.4±8.6	2271.4±302.4	4957.6±90.6****	834.8±421.9	2252.4±310.5***	188.2±68.3	177.5±60.5
7	34.9±3.9	2533.9±428.9	3383.8±218.3	2215.4±573.9	89.8±13.5	1831.5±433.4	70.2±8.6
1	36.3±13.5	934.3±141.8	1524.3±519.2	150.7±24.4	1181.0±239.5	50.5±15.6	141.7±38.9	CCL3
3	16.3±5.5	1376.2±227.1	5558.1±494.8****	240.3±156.3	382.4±120.5**	50.8±17.1	57.5±19.6
7	10.2±0.7	624.8±85.6	354.3±112.0	520.3±96.3	19.3±6.0	361.6±124.6	7.7±1.2
1	5.9±0.6	98.9±27.1	130.0±12.8	9.2±1.8	59.5±15.5	6.0±1.8	6.7±0.5	CCL4
3	4.6±0.4	139.1±21.6	836.9±258.3****	12.7±7.1	29.6±8.2**	5.7±0.5	7.2±2.0
7	5.2±0.3	46.6±12.5	18.7±3.8	36.0±11.1	5.9±1.2	35.1±27.1	6.6±0.3
1	108.6±17.0	627.8±114.9	1042.2±194.2	228.8±72.4	832.5±237.7	98.7±14.5	150.4±28.2	CCL2
3	53.4±10.2	3078.6±693.3	5333.6±1369.4***	693.5±675.1	1250.0±575.8***	113.9±34.8	86.0±8.6
7	41.7±3.5	1798.2±231.3	649.1±72.7	1801.5±374.6	45.9±8.3	953.0±265.2	53.7±11.3
1	95.2±33.9	1255.6±145.0	2041.1±1346.8	501.5±157.4	1537.3±434.7	133.3±56.0	331.9±94.0	CXCL3
3	29.1±10.9	1075.4±261.0	3526.7±826.3****	568.2±249.8	1744.9±540.5	153.9±48.0	124.6±60.3
7	17.9±1.7	1118.9±211.2	802.7±134.7	2403.5±470.7	34.3±9.1	1314.7±419.3	29.0±2.5
1	18.9±3.5	466.4±122.0	863.9±523.5	52.7±21.5	251.1±53.4	19.6±11.7	25.1±4.4	G-CSF
3	5.9±1.4	214.4±78.9	1307.0±658.9***	52.7±21.5	138.6±35.5	21.7±10.3	16.1±4.0
7	8.8±1.6	476.8±67.0	207.8±85.7	51.1±17.8	11.4±3.0	240.3±169.3	14.7±4.4
1	3.4±1.5	7.2±0.8	9.8±1.1	3.8±0.4	9.7±1.7	3.5±1.3	4.1±1.0	IL-4
3	2.1±0.3	9.4±0.7	17.9±1.2****	4.5±0.8	6.8±1.0	4.0±1.4	3.4±0.8
7	2.0±0.1	13.9±2.0	8.9±1.0	10.9±0.7***	2.8±0.5	7.8±1.8	3.2±0.7
1	7.0±4.1	7.3±1.7	12.7±4.4	6.5±2.5	22.3±6.0	6.6±3.9	6.1±3.1	IL-5
3	3.6±2.3	8.3±2.8	6.2±0.8	11.2±1.6	4.6±0.7	13.7±7.6	4.4±2.8
7	2.5±0.4	18.9±3.0	4.5±0.8	29.6±22.2**	4.5±1.5	11.8±6.5	5.9±1.5
1	22.2±3.9	49.7±4.1	57.2±6.8	29.0±0.6	54.0±6.3	28.5±7.9	30.2±7.1	IL-10
3	22.9±4.0	57.7±7.7	123.2±9.9***	32.4±0.7	45.2±8.5	28.0±8.5	35.7±11.5
7	21.9±2.4	96.9±14.7	75.0±7.0	56.7±7.5***	37.9±17.8	41.4±8.6	38.9±19.5
1	75.0±25.0	120.7±25.0	113.8±72.4	83.3±10.1	147.6±11.5	90.9±17.9	72.5±9.5	IL-13
3	56.5±29.7	335.4±281.5	786.9±1012.0	118.8±43.7	117.3±33.8	88.0±19.8	108.9±46.3
7	95.9±25.0	223.8±49.7	123.0±30.9	249.2±13.0	130.8±49.8	186.2±65.1	125.6±20.7
1	5.5±0.5	8.6±0.5	6.9±0.5	5.9±1.0	8.4±0.2	5.6±1.7	6.2±1.1	IL-2
3	4.7±0.8	7.0±0.7	8.2±0.8	6.5±0.4	5.8±0.7	6.4±1.9	6.1±1.6
7	4.3±0.4	9.4±0.7	7.3±0.3	11.3±1.4	6.1±0.6	9.0±1.8	7.9±0.4
1	7.3±1.8	173.0±50.5	348.8±194.3	14.5±3.4	171.0±58.2	4.3±0.6	8.5±1.2	IL-6
3	1.6±0.5	269.7±133.5	427.6±57.9	60.0±32.1	171.0±46.7	15.1±7.5	3.9±1.5
7	2.4±0.4	307.9±42.7	77.9±21.1	324.6±103.7	3.8±1.4	160.3±109.5	4.0±1.5
1	2.1±0.5	4.2±0.3	4.1±1.3	1.9±0.8	4.1±0.8	1.9±0.8	2.1±0.8	IL-3
3	1.3±0.2	5.5±1.6	7.8±0.7	2.1±0.5	3.1±0.6	2.7±1.6	3.2±1.6
7	2.2±0.9	9.3±2.7	4.7±0.5	5.9±0.9	2.8±1.8	4.1±1.1	3.4±1.4
1	1.7±0.6	21.7±12.1	11.1±5.7	3.0±1.3	5.8±0.6	2.0±0.6	2.2±0.7	IL-17
3	1.9±0.3	781.6±1135.6	32.6±12.0	10.8±9.2	27.1±10.5	5.1±3.7	4.5±1.6
7	1.3±0.4	214.8±134.8	70.7±19.4	99.3±23.9	2.9±1.0	202.1±264.9	2.7±1.4
1	59.7±59.2	112.0±10.5	102.8±12.8	76.3±16.0	120.2±26.0	81.4±57.1	61.2±28.3	IL-12p40
3	43.2±24.9	818.8±249.5	650.7±142.4	213.1±67.2	1127.3±60.7	145.7±97.4	109.2±66.3
7	26.2±3.0	949.3±42.9	406.0±33.4	543.4±188.8	85.5±37.7	365.0±127.9	62.9±15.8
1	92.0±3.7	141.9±2.0	129.9±20.0	101.3±10.2	139.4±13.3	84.8±14.7	89.9±25.5	CCL11
3	69.6±5.3	131.9±16.0	173.1±18.4	80.4±5.5	98.8±16.8	64.8±5.6	90.0±8.4
7	78.7±14.8	139.1±9.3	96.7±7.8	135.7±6.4	81.8±14.3	123.1±16.7	85.7±15.6
1	76.8±38.0	157.7±14.5	106.3±12.5	97.0±21.9	177.2±5.4	95.6±13.6	112.6±18.6	CCL5
3	94.8±25.9	571.7±119.1	371.8±61.6	132.5±41.3	542.4±195.0**	173.3±23.4	97.1±20.0
7	79.0±15.3	287.4±72.3	185.0±58.5	295.3±82.0	115.5±41.8	152.5±61.1	62.5±8.6
Lungs were escised, homogenised as described in the materials amd methods and a 50ul of the homogenate was used for the assay. Concentration of the cytokines are expressed as pg/ml of the homogenate. Comparisons of the concentrations of the various cytokines have been performed between the lungs of the mice infected with KN99 and the corresponsing cda1∆2∆3∆ strain. Data of 107 CFU infection is re…
